# Supplementary material for: A preliminary investigation into the use of molecular oxide and hydride secondary ion relationships for improvement of the 236U/238U determination on a NanoSIMS 50L
Source: Sci Rep. 2020 Jul 23;10:12285. doi: 10.1038/s41598-020-69121-9 (PMC7378080; doi:10.1038/s41598-020-69121-9)
Supplement: Supplementary file 1 — Supplementary Information 1. [file 41598_2020_69121_MOESM1_ESM.xlsx]

## Sheet: Tables_2a_2b
Table 2a:
		234U/238U		235U/238U		235U16O/238U16O		236U/238Uobs		236U/238Ucor		236U16O/238U16Oobs		236U16O/238U16Ocor		238U1H/238U		238U16O1H/238U		238U16O/238U		238U16O2/238U		238U16O1H/238U16O			Total Counts:
		Avg.	± 1σ	Avg.	± 1σ	Avg.	± 1σ	Avg.	± 1σ	Avg.	± 1σ	Avg.	± 1σ	Avg.	± 1σ	Avg.	± 1σ	Avg.	± 1σ	Avg.	± 1σ	Avg.	± 1σ	Avg.	± 1σ		234U	235U	236U	238U	235U16O	236U16O	238U16O	238U16O2	238U1H	238U16O1H
Polished UO2 sphere in epoxy:
Aug21_UO2_1		1.5e-05	7e-06	0.00218	7e-05	0.00217	1e-05	3e-05	1e-05	3e-05	2e-05	3.6e-05	6e-06	3.4e-05	8e-06	0.00023	6e-05	0.0137	0.002	16.7	0.7	22.8	1.6	0.0008	0.0001		40	6016	76	2749631	99266	1643	45783026	62291705	611	37554
Aug21_UO2_2		9e-06	6e-06	0.00223	8e-05	0.00219	4e-05	3e-05	1e-05	3e-05	1e-05	3.7e-05	7e-06	3.5e-05	9e-06	0.00027	8e-05	0.0158	0.0026	18.8	0.7	31.4	2.4	0.0008	0.0001		22	4949	56	2211358	90767	1521	41378266	68946216	579	35002
Aug22_UO2_1		9e-06	9e-06	0.00227	8e-05	0.00219	3e-05	3e-05	1e-05	3e-05	1e-05	3.8e-05	8e-06	3.6e-05	1e-05	0.00032	0.00011	0.0171	0.0029	18.2	2.7	31.1	7.8	0.001	0.0002		20	5523	67	2450611	95546	1679	43566434	73042447	754	41930
Aug22_UO2_2		9e-06	8e-06	0.00228	8e-05	0.0022	2e-05	2e-05	2e-05	2e-05	2e-05	3.7e-05	5e-06	3.5e-05	8e-06	0.00028	9e-05	0.0177	0.0032	18.4	3.3	32	9.6	0.001	0.0002		21	5484	60	2401135	94182	1583	42682247	72608282	634	41931
Aug22_UO2_3		1e-05	5e-06	0.00223	9e-05	0.00219	2e-05	3e-05	1e-05	3e-05	1e-05	3.5e-05	7e-06	3.3e-05	9e-06	0.00026	8e-05	0.0161	0.0025	17.3	1.1	24.2	2.6	0.0009	0.0002		25	6126	78	2727535	102744	1642	46784936	65137543	700	43854
Aug22_UO2_4		9e-06	5e-06	0.0023	7e-05	0.00221	3e-05	2e-05	1e-05	2e-05	2e-05	3.6e-05	6e-06	3.4e-05	8e-06	0.00024	7e-05	0.015	0.0023	14.8	1.8	20.7	4.2	0.001	0.0002		23	6400	64	2779781	89641	1465	40483760	56158659	656	41835
Aug23_UO2_1		8e-06	4e-06	0.00234	9e-05	0.00227	6e-05	2e-05	1e-05	2e-05	1e-05	3.2e-05	5e-06	3.1e-05	7e-06	6e-05	2e-05	0.0025	0.0003	8.5	0.3	7.6	0.5	0.0003	0		38	11232	93	4790831	91834	1290	40418795	36379378	292	11858
Aug23_UO2_2		9e-06	4e-06	0.00232	0.0001	0.00225	6e-05	2e-05	1e-05	2e-05	1e-05	3.2e-05	6e-06	3.2e-05	8e-06	5e-05	1e-05	0.0023	0.0003	7.5	0.5	5.9	0.6	0.0003	0		55	13590	113	5830724	98637	1414	43760962	33880541	320	13372
Aug23_UO2_3		9e-06	4e-06	0.00228	0.00011	0.00225	6e-05	2e-05	1e-05	2e-05	1e-05	3.4e-05	7e-06	3.3e-05	9e-06	7e-05	4e-05	0.0024	0.0003	7.4	0.5	5.6	0.5	0.0003	0		53	13792	128	6046547	100052	1519	44454650	33761161	379	14391
UO2 on greased silicon wafer:
Aug22_SiG_1		9e-06	1.6e-05	0.00227	0.00045	0.00305	0.00078	4e-05	3e-05	2e-05	3e-05	0.000261	0.000381	0.000251	0.000492	0.00549	0.00538	0.0064	0.0035	2.1	0.2	1	0.2	0.0032	0.0023		3	753	12	343092	2095	158	713298	333360	1805	2096
Aug22_SiG_3		1.2e-05	5.1e-05	0.00229	0.00058	0.00207	0.00029	0.00029	0.0004	0.00028	0.00051	0.000106	0.000107	0.000104	0.000133	0.00201	0.00098	0.0023	0.0008	2.5	0.3	0.9	0.4	0.0009	0.0003		1	230	21	96495	528	32	251013	95152	194	219
Aug28_SiG_1		1.2e-05	9e-06	0.0022	0.00014	0.00251	0.00019	2e-05	1e-05	2e-05	1e-05	8.1e-05	1.5e-05	7.9e-05	2.5e-05	0.00145	0.00028	0.0021	0.0003	3	0.1	1.2	0.1	0.0007	0.0001		21	4018	35	1825849	13644	441	5458678	2257124	2643	3889
Aug28_SiG_2		1e-05	1.2e-05	0.0021	0.00011	0.00244	0.00017	2e-05	1e-05	2e-05	1e-05	8e-05	1.5e-05	7.8e-05	2.4e-05	0.00145	0.00024	0.0025	0.0002	2.9	0.2	1.1	0.1	0.0009	0.0001		23	4354	45	2078138	14604	476	6018859	2217680	3050	5209
UO2 on un-greased silicon wafer:
Aug28_SinG_1		2.3e-05	5.1e-05	0.00201	0.00025	0.00243	0.00033	5e-05	0.00011	5e-05	0.00012	8.9e-05	8.2e-05	8.8e-05	0.000111	0.00098	0.00065	0.0008	0.0004	1.9	0.2	0.4	0.1	0.0004	0.0003		9	1052	17	487873	2322	68	1016498	240768	275	309
Aug28_SinG_2		7e-06	1.4e-05	0.00223	0.00032	0.00244	0.00058	3e-05	8e-05	3e-05	8e-05	0.000263	0.000381	0.00026	0.00052	0.00252	0.00272	0.0017	0.0014	1.8	0.4	0.4	0.1	0.0011	0.001		7	1312	16	595798	3076	97	1354606	324281	342	343
Aug28_SinG_3		4.9e-05	0.000133	0.00225	0.00042	0.00227	0.00035	6e-05	0.00012	5e-05	0.00014	7.7e-05	7.6e-05	7.6e-05	0.000102	0.00078	0.00044	0.001	0.0005	2	0.1	0.5	0	0.0005	0.0003		5	512	10	222816	1010	36	447890	105614	161	192
UO2 on greased platinum foil:
Aug23_PtyG_1		5e-06	4e-06	0.00135	0.00029	0.0027	0.00082	5e-05	2e-05	5e-05	4e-05	0.000255	0.000187	0.000251	0.00029	0.00579	0.0024	0.0038	0.0014	2.9	1.4	1.9	1.9	0.0014	0.0005		13	3284	135	2587419	18297	1525	7973910	5570885	14533	10528
Aug23_PtyG_2		1e-05	1.1e-05	0.00139	0.00011	0.0055	0.00104	6e-05	2e-05	4e-05	2e-05	0.000845	0.000181	0.000828	0.000379	0.0117	0.00145	0.0045	0.0011	1.5	0.3	0.6	0.2	0.0029	0.0005		18	2921	123	2103330	17022	2622	3136398	1119454	24491	9168
Aug23_PtyG_3		8e-06	1.6e-05	0.00174	0.00024	0.00973	0.00196	6e-05	5e-05	3e-05	3e-05	0.001751	0.000538	0.001719	0.001029	0.0137	0.00139	0.0034	0.0007	1.1	0.2	0.4	0.1	0.0033	0.0009		4	760	26	453003	4438	767	538772	174471	6056	1651
Aug25_PtyG_3		4.2e-05	5.1e-05	0.00253	0.00028	0.00276	0.00024	0.00058	0.00038	0.0005	0.00022	0.00075	0.000257	0.000721	0.000357	0.03126	0.0077	0.0758	0.0216	7.1	0.9	19.3	7	0.0106	0.002		22	1194	247	473641	9019	2449	3262857	8513402	14343	34200
UO2 on un-greased platinum foil:
Aug23_PtnG_1		1.6e-05	1.3e-05	0.00233	0.00016	0.00225	7e-05	2e-05	1e-05	2e-05	1e-05	6.5e-05	2.4e-05	6.2e-05	2.8e-05	0.00092	0.00038	0.007	0.0011	5.8	0.3	2.7	0.6	0.0012	0.0002		24	3522	34	1501305	19762	610	8761957	4278124	1461	10810
Aug23_PtnG_2		1e-06	4e-06	0.00243	0.00043	0.00238	0.00037	7e-05	0.00015	6e-05	0.00015	0.000134	0.000115	0.000124	0.000148	0.00368	0.00168	0.016	0.0069	4.1	0.5	1.2	0.2	0.0041	0.0022		1	410	5	146100	1564	103	649500	199689	401	1574
Aug23_PtnG_3		0.000638	0.001031	0.00243	0.00129	0.00268	0.00087	0.0002	0.0007	0.00019	0.00076	0.000274	0.000281	0.000242	0.000346	0.00744	0.00335	0.0376	0.0076	3.2	0.2	1	0.1	0.0117	0.0027		11	45	3	16354	143	15	53338	16272	118	609
Aug23_PtnG_4		8.7e-05	0.000364	0.00258	0.00056	0.00238	0.00038	1e-05	3e-05	0	-1e-05	0.000243	0.000193	0.000233	0.000253	0.00542	0.00309	0.0152	0.0056	3.8	0.2	1.3	0.2	0.004	0.0016		6	248	2	84732	753	63	318234	98167	333	885
Aug25_PtnG_1		1e-05	5e-06	0.00203	7e-05	0.00217	6e-05	3e-05	1e-05	2e-05	2e-05	5.6e-05	3.8e-05	5.2e-05	4.7e-05	0.00075	0.00072	0.0071	0.0032	4.9	0.5	4	0.8	0.0015	0.0009		26	5681	73	2765164	29600	693	13658192	11305044	1926	18795
Aug25_PtnG_2		9e-06	7e-06	0.00206	0.00015	0.0021	4e-05	3e-05	1e-05	3e-05	2e-05	3.5e-05	8e-06	3.4e-05	1e-05	0.00021	0.0001	0.0027	0.0004	4.8	0.2	3.3	0.3	0.0006	0.0001		25	6091	87	2961322	30051	498	14294913	10011583	624	7989
Aug25_PtnG_3		6e-06	3e-06	0.00191	9e-05	0.00208	3e-05	2e-05	1e-05	2e-05	1e-05	3.2e-05	5e-06	3.1e-05	6e-06	0.00014	4e-05	0.0019	0.0001	5.2	0.1	3.4	0.1	0.0004	0		24	7712	108	4038187	43450	666	20900653	13588961	546	7500
UO2 on greased aluminum billet:
Aug24_AlyG_1		1e-05	6e-06	0.00218	0.0001	0.0025	8e-05	2e-05	1e-05	2e-05	1e-05	0.0001	1.8e-05	9.7e-05	2.3e-05	0.00224	0.00021	0.0031	0.0002	3.3	0.3	1.9	0.2	0.0009	0.0001		42	9884	99	4523165	37169	1456	14849520	8604587	10145	13714
Aug24_AlyG_2		9e-06	7e-06	0.00225	0.00013	0.0025	7e-05	2e-05	1e-05	1e-05	1e-05	7.7e-05	1.4e-05	7.5e-05	2.2e-05	0.00178	0.00012	0.0026	0.0005	3.3	0.1	1.9	0.1	0.0008	0.0002		37	9293	68	4107719	34013	1017	13503431	7613250	7297	10315
Aug24_AlyG_3		1.3e-05	1.1e-05	0.00223	0.00026	0.00293	0.00031	3e-05	1e-05	2e-05	1e-05	0.000152	5.3e-05	0.000147	8.8e-05	0.00304	0.00069	0.0038	0.0015	2.3	0.3	1.2	0.2	0.0017	0.0007		28	4824	59	2223554	14519	725	5031399	2621939	6574	7849
UO2 on un-greased aluminum billet:
Aug24_AlnG_1		1.4e-05	2.1e-05	0.00237	0.00047	0.00234	0.00025	2e-05	3e-05	0	0	0.000247	0.000149	0.000242	0.000233	0.00741	0.00565	0.0078	0.0032	4.7	1.5	1.8	0.8	0.0021	0.0016		13	1360	16	589438	7920	460	3461881	1467575	1705	3775
Aug24_AlnG_2		1.8e-05	3.7e-05	0.0022	0.00041	0.00214	0.00023	1e-05	2e-05	1e-05	2e-05	0.00011	8e-05	0.000106	0.000116	0.0021	0.00165	0.0061	0.0034	4.6	1.3	1.7	0.8	0.0016	0.0012		6	1543	16	684536	8723	273	4026304	1766960	597	2050
Aug24_AlnG_3		0	0	0.00288	0.00085	0.00246	0.00034	1e-05	3e-05	-1e-05	-2e-05	0.000352	0.000252	0.000346	0.000359	0.00603	0.00291	0.0079	0.0035	3.3	0.5	0.9	0.2	0.0026	0.0014		0	280	2	99807	966	69	381471	108277	361	532
UO2 on greased carbon planchet:
Aug24_CyG_1		1.1e-05	1.4e-05	0.00224	0.0002	0.00271	0.00027	3e-05	2e-05	2e-05	2e-05	9.6e-05	5.7e-05	8.4e-05	6.7e-05	0.00235	0.00088	0.0041	0.0013	1	0.3	0.2	0.2	0.0043	0.0013		19	3811	49	1773755	6146	278	2265681	760431	5743	8603
Aug24_CyG_2		2e-05	2.9e-05	0.00215	0.0002	0.0028	0.00022	3e-05	2e-05	3e-05	3e-05	0.000105	6.6e-05	9.3e-05	6.9e-05	0.00206	0.00085	0.0041	0.0011	1	0.2	0.2	0.1	0.0042	0.0005		15	2223	37	988362	3104	161	1073873	230052	2612	4787
Aug24_CyG_3		7e-06	1.9e-05	0.0021	0.00018	0.00265	0.00032	6e-05	7e-05	5e-05	8e-05	0.000165	8.1e-05	0.000153	0.000108	0.00208	0.00102	0.0039	0.0015	0.9	0.2	0.2	0.1	0.0042	0.0011		4	1474	33	688600	2025	141	745086	156791	2173	3663
UO2 on un-greased carbon planchet:
Aug24_CnG_1		1.9e-05	1.6e-05	0.00234	0.00011	0.00222	4e-05	2e-05	1e-05	2e-05	2e-05	3.8e-05	4e-06	3.7e-05	6e-06	0.00071	0.00012	0.0049	0.0004	12.2	1	19	1.6	0.0004	0		28	3316	25	1407101	38015	655	17092666	26508702	986	6905
Aug24_CnG_2		1.1e-05	1e-05	0.00229	0.00013	0.00223	5e-05	2e-05	1e-05	1e-05	1e-05	4.6e-05	7e-06	4.6e-05	1e-05	0.00116	0.0003	0.0048	0.0007	12.1	0.6	19.1	1.7	0.0004	0.0001		16	3260	21	1426387	38686	798	17304165	27427148	1666	6864
Aug24_CnG_3		1.2e-05	1.1e-05	0.00222	0.00012	0.00222	4e-05	2e-05	2e-05	2e-05	2e-05	4e-05	6e-06	3.9e-05	7e-06	0.00155	0.00018	0.0057	0.0005	17.1	1.3	30.8	2.8	0.0003	0		15	2937	27	1327106	50030	903	22488494	40355533	2080	7432
UO2 on carbon sticky tab:
Aug25_Sticky_1		1.2e-05	1.7e-05	0.00226	0.00031	0.00226	0.00012	5e-05	7e-05	4e-05	7e-05	0.0001	4e-05	9.4e-05	5.1e-05	0.00291	0.00118	0.0213	0.0042	7.8	0.6	8.6	1.4	0.0028	0.0008		5	735	13	320708	5636	248	2494643	2770706	957	6967
Aug25_Sticky_2		5e-06	1e-05	0.0021	0.00024	0.0022	8e-05	2e-05	2e-05	2e-05	2e-05	5.9e-05	2e-05	5.6e-05	2.2e-05	0.00109	0.00033	0.0123	0.0012	8.3	0.1	9.2	0.2	0.0015	0.0002		2	869	8	413371	7524	203	3425189	3797570	445	5088
Aug25_Sticky_3		1.1e-05	1.6e-05	0.00221	0.00025	0.00217	7e-05	2e-05	3e-05	2e-05	3e-05	5.7e-05	2.2e-05	5.4e-05	2.5e-05	0.00084	0.00024	0.0106	0.0011	9.3	0.3	11.6	0.7	0.0011	0.0002		4	894	9	397779	8009	206	3684147	4608402	332	4202
Aug26_Sticky_1		1.5e-05	1.1e-05	0.00204	0.0001	0.00224	8e-05	2e-05	1e-05	2e-05	1e-05	6.7e-05	2.1e-05	6.3e-05	2.4e-05	0.00176	0.00054	0.0079	0.0008	4.2	0.3	2.8	0.3	0.0019	0.0002		32	4423	42	2162515	20446	606	9105801	5968885	3858	16998
Aug26_Sticky_2		8e-06	7e-06	0.00208	9e-05	0.00224	8e-05	2e-05	2e-05	2e-05	2e-05	5.4e-05	8e-06	5e-05	1.2e-05	0.00171	0.0003	0.0078	0.0009	4	0.2	2.6	0.2	0.002	0.0003		15	4235	45	2044293	18070	436	8053585	5250146	3538	16028
Aug26_Sticky_3		7e-06	5e-06	0.00221	0.00015	0.00229	0.0001	2e-05	2e-05	2e-05	2e-05	5.4e-05	2.4e-05	5e-05	2.8e-05	0.0014	0.00068	0.008	0.001	4.9	0.3	3.5	0.4	0.0017	0.0003		12	4007	42	1823005	20418	464	8918887	6332723	2566	14384
Aug25_Sticky_4		1.2e-05	7e-06	0.00215	0.00014	0.00221	0.0001	2e-05	1e-05	2e-05	1e-05	3.7e-05	6e-06	3.4e-05	1e-05	0.00061	0.00017	0.0073	0.0013	5.5	0.2	4.6	0.3	0.0013	0.0003		22	3892	41	1816530	22285	367	10073021	8490035	1117	13177
Aug26_Sticky_5		1e-05	7e-06	0.00207	0.00013	0.00231	0.00012	2e-05	1e-05	2e-05	1e-05	4.9e-05	1e-05	4.4e-05	1.4e-05	0.00224	0.00066	0.01	0.001	4.3	0.3	3.3	0.3	0.0024	0.0003		15	3191	35	1543859	15112	327	6532239	5089101	3605	15412
Aug26_Sticky_6		9e-06	8e-06	0.00212	0.00013	0.00245	0.0002	2e-05	1e-05	1e-05	1e-05	5.9e-05	1.4e-05	5.6e-05	2e-05	0.0026	0.00104	0.0044	0.0003	3	0.4	1.7	0.3	0.0015	0.0002		17	4224	31	1980242	14610	345	5975027	3335134	5250	8742
NIST-610 glass mounted in epoxy:
Aug29_NIST610_1		2.6e-05	3.3e-05	0.00232	0.00022	0.00281	0.0004	3e-05	3e-05	3e-05	4e-05	5.3e-05	2.2e-05	5.2e-05	3.5e-05	7e-05	6e-05	0.0012	0.0004	2.1	0.1	0.4	0.1	0.0006	0.0002		11	1171	18	488145	2976	52	1002846	190984	29	640
Aug29_NIST610_2		1.5e-05	2.4e-05	0.0025	0.00033	0.00297	0.00034	5e-05	4e-05	5e-05	7e-05	5.4e-05	2.4e-05	5.2e-05	3.3e-05	0.0001	0.00013	0.0012	0.0002	2	0.1	0.4	0.1	0.0006	0.0001		10	1165	23	473337	2891	54	948875	178526	27	595
Aug29_NIST610_3		2.2e-05	3.1e-05	0.00252	0.00035	0.00292	0.00026	8e-05	5e-05	8e-05	0.00011	5.2e-05	3.7e-05	5e-05	4.7e-05	3e-05	5e-05	0.0011	0.0004	2	0.1	0.4	0.1	0.0005	0.0002		9	981	26	394020	2283	42	760948	140069	11	474
Aug29_NIST610_4		3.7e-05	8.2e-05	0.00245	0.00022	0.00297	0.00028	7e-05	6e-05	7e-05	0.0001	7.5e-05	4.1e-05	7.3e-05	5.3e-05	1e-05	2e-05	0.0012	0.0002	2.1	0.1	0.4	0.1	0.0006	0.0001		8	1119	28	464099	2855	70	940749	177541	8	580
Aug29_NIST610_5		6e-06	1.1e-05	0.00243	0.00026	0.00305	0.00023	4e-05	3e-05	4e-05	6e-05	5.1e-05	2.9e-05	5e-05	3.8e-05	2e-05	4e-05	0.0011	0.0004	2.1	0.1	0.4	0.1	0.0005	0.0002		3	1196	19	497715	3069	50	1004206	188799	18	574
Aug29_NIST610_6		3.9e-05	4.7e-05	0.0024	0.00023	0.00284	0.0003	5e-05	5e-05	5e-05	8e-05	5.8e-05	3e-05	5.6e-05	4e-05	5e-05	8e-05	0.0012	0.0003	2	0.1	0.4	0	0.0006	0.0001		14	1189	23	488187	2871	59	967508	179546	21	586
Aug29_NIST610_7		2.6e-05	6.5e-05	0.00246	0.00023	0.003	0.0003	3e-05	4e-05	3e-05	6e-05	5.1e-05	3.1e-05	4.9e-05	3.9e-05	6e-05	0.00011	0.0013	0.0004	2	0.1	0.4	0	0.0006	0.0002		8	1195	17	487923	3020	47	977380	183299	22	614
Aug29_NIST610_8		1.2e-05	1.5e-05	0.00249	0.00026	0.00298	0.00015	4e-05	3e-05	4e-05	6e-05	6.2e-05	3.9e-05	6e-05	4.5e-05	8e-05	0.00013	0.0012	0.0003	2	0.1	0.4	0.1	0.0006	0.0001		6	1233	21	490655	2948	58	986609	184719	26	623
Aug29_NIST610_9		2.6e-05	3.2e-05	0.00238	0.00032	0.00301	0.00019	2e-05	3e-05	2e-05	4e-05	7e-05	4.1e-05	6.8e-05	5e-05	6e-05	7e-05	0.0012	0.0003	2.1	0.1	0.4	0.1	0.0006	0.0002		9	1177	12	494033	3090	68	1000695	188833	31	659
Aug29_NIST610_10		9e-06	1.2e-05	0.00228	0.00023	0.00305	0.00023	3e-05	3e-05	3e-05	4e-05	4.8e-05	2.5e-05	4.6e-05	3.1e-05	5e-05	6e-05	0.0012	0.0003	2.1	0.1	0.4	0	0.0006	0.0001		6	1142	14	491541	3110	52	998401	188656	27	612
Table 2b:
234U/238U			235U/238U			235U16O/238U16O			236U/238Uobs			236U/238Ucor			236U16O/238U16Oobs			236U16O/238U16Ocor
wtd mean	± 2σ	MSWD	wtd mean	± 2σ	MSWD	wtd mean	± 2σ	MSWD	wtd mean	± 2σ	MSWD	wtd mean	± 2σ	MSWD	wtd mean	± 2σ	MSWD	wtd mean	± 2σ	MSWD
Polished UO2 sphere in epoxy:
9e-06	3e-06	0.08	0.00227	6e-05	0.41	0.00219	2e-05	0.89	2.3e-05	6e-06	0.16	2.3e-05	9e-06	0.08	3.5e-05	4e-06	0.14	3.3e-05	6e-06	0.04
UO2 on greased silicon wafer:
1.1e-05	1.2e-05	0.01	0.00214	0.00017	0.14	0.00242	0.00023	0.79	2.2e-05	1.6e-05	0.23	1.8e-05	1.7e-05	0.11	8.1e-05	2.1e-05	0.09	7.9e-05	3.4e-05	0.05
UO2 on un-greased silicon wafer:
9e-06	2.6e-05	0.09	0.00212	0.00035	0.2	0.00237	0.00044	0.07	4.5e-05	1.2e-05	0.02	4e-05	0.00012	0.02	8.6e-05	0.00011	0.12	8.5e-05	0.00015	0.06
UO2 on greased platinum foil:
6e-06	8e-06	0.22	0.00154	0.00064	5.1	0.003	0.0018	6.2	5.7e-05	2.7e-05	0.65	4.1e-05	2.9e-05	0.43	0.00065	0.00066	3.3	0.00058	0.00038	1.03
UO2 on un-greased platinum foil:
6e-06	4e-06	0.56	0.00204	0.0001	1.2	0.00212	4e-05	1.3	2.5e-05	1.1e-05	0.09	1.7e-05	1.4e-05	0.54	3.4e-05	8e-06	0.82	3.3e-05	1e-05	0.46
UO2 on greased aluminum billet:
1e-05	8e-06	0.04	0.0022	0.00015	0.1	0.00251	0.00011	0.9	2.1e-05	9e-06	0.46	1.5e-05	9e-06	0.21	8.9e-05	2.2e-05	1.2	8.8e-05	3.1e-05	0.49
UO2 on un-greased aluminum billet:
1.5e-05	3.6e-05	0.01	0.00234	0.00058	0.26	0.00228	0.0003	0.36	1.4e-05	2.8e-05	0.01	-1e-06	4e-06	0.21	0.00016	0.00014	0.66	0.00015	0.0002	0.3
UO2 on greased carbon planchet:
1.1e-05	2.1e-05	0.07	0.00216	0.00022	0.14	0.00274	0.0003	0.09	3.3e-05	3e-05	0.08	2.8e-05	3.4e-05	0.07	0.000114	7.6e-05	0.25	9.1e-05	8.8e-05	0.16
UO2 on un-greased carbon planchet:
1.3e-05	1.3e-05	0.11	0.00229	0.00014	0.27	0.00222	5e-05	0.03	1.7e-05	1.5e-05	0.05	1.5e-05	1.5e-05	0.06	4.1e-05	6e-06	0.53	3.9e-05	8e-06	0.28
UO2 on carbon sticky tab:
9e-06	5e-06	0.11	0.0021	9e-05	0.19	0.00224	6e-05	0.38	2e-05	9e-06	0.08	1.6e-05	9e-06	0.13	4.8e-05	8e-06	0.98	4.6e-05	1.1e-05	0.46
NIST-610 glass mounted in epoxy:
1.2e-05	1.3e-05	0.14	0.00241	0.00016	0.09	0.00298	0.00015	0.08	3.8e-05	2.2e-05	0.19	3.5e-05	3.5e-05	0.06	5.5e-05	1.9e-05	0.06	5.4e-05	2.5e-05	0.04

## Sheet: Table 3
Table 3 (litterature data):															Modeled Curve:
	235U/238U	abs. uncert.	236U/238U	abs. uncert.											235U/238U	235U1H/238U
Erdman et al 2000:															0.005	5e-05
U100 #1	0.113846	0.00205128	0.000431034	0.000275862											0.01	0.0001
U100 #2	0.111795	0.00358974	0.000431034	0.000258621											0.015	0.00015
U100 #3	0.110256	0.00282051	0.000413793	0.000267241											0.02	0.0002
U100 #4	0.111795	0.00307692	0.000482759	0.000275862											0.025	0.00025
U100 #5	0.111795	0.00307692	0.000465517	0.00025											0.03	0.0003
U100 #6	0.115385	0.00512821	0.000413793	0.000275862											0.035	0.00035
U100 #7	0.111282	0.00307692	0.000431034	0.000293103											0.04	0.0004
U100 #8	0.108205	0.00358974	0.000431034	0.000293103											0.045	0.00045
U100 #9	0.115385	0.00487179	0.000448276	0.000344828											0.05	0.0005
U100 #10	0.111282	0.00384615	0.00037931	0.000275862											0.055	0.00055
U030 #1	0.0316129	0.00145161	0.000212162	3.64865e-05											0.06	0.0006
U030 #2	0.0316129	0.00209677	0.000198649	2.7027e-05											0.065	0.00065
U030 #3	0.0316129	0.00104839	0.000225676	4.59459e-05											0.07	0.0007
U030 #4	0.0314516	0.000887097	0.000225676	1.35135e-05											0.075	0.00075
U030 #5	0.0316129	0.00112903	0.000231081	5.13514e-05											0.08	0.0008
U030 #6	0.0316129	0.00104839	0.000217568	8.37838e-05											0.085	0.00085
U030 #7	0.0319355	0.00120968	0.000236486	3.51351e-05											0.09	0.0009
U030 #8	0.0316129	0.000725806	0.000209459	6.75676e-05											0.095	0.00095
U030 #9	0.0312903	0.0016129	0.000177027	5.27027e-05											0.1	0.001
U010 #1	0.0103333	0.0005	6.70968e-05	1.29032e-05											0.105	0.00105
U010 #2	0.0102667	0.000566667	6.58065e-05	1.48387e-05											0.11	0.0011
U010 #3	0.0102	0.0005	6.58065e-05	7.74194e-06											0.115	0.00115
U010 #4	0.0103333	0.0005	6.06452e-05	1.09677e-05											0.125	0.00125
U010 #5	0.0103333	0.0006	6.83871e-05	1.29032e-05											0.13	0.0013
U010 #6	0.01	0.000533333	6.32258e-05	1.67742e-05											0.135	0.00135
U010 #7	0.0102	0.0004	5.54839e-05	3.41935e-05											0.14	0.0014
U010 #8	0.01	0.000633333	6.06452e-05	2e-05											0.145	0.00145
U010 #9	0.00993333	0.0006	6.96774e-05	2.45161e-05											0.15	0.0015
U010 #10	0.0100667	0.000466667	6.96774e-05	2.45161e-05											0.155	0.00155
U005 #1	0.00493333	0.0003	1.92857e-05	1.42857e-05											0.16	0.0016
U005 #2	0.00476667	0.000433333	3.35714e-05	1.71429e-05											0.165	0.00165
U005 #3	0.00483333	0.000283333	3.42857e-05	1.39286e-05											0.17	0.0017
U005 #4	0.00496667	0.000366667	7.14286e-06	1.14286e-05											0.175	0.00175
U005 #5	0.00483333	0.0003	1.42857e-05	1.64286e-05											0.18	0.0018
U005 #6	0.005	0.000266667	3.14286e-05	1.85714e-05											0.185	0.00185
U005 #7	0.00476667	0.00035	3.71429e-05	1.57143e-05											0.19	0.0019
U005 #8	0.00483333	0.0003	3.57143e-05	2.14286e-05											0.195	0.00195
U005 #9	0.00486667	0.000216667	3.21429e-05	2.03571e-05											0.2	0.002
U005 #10	0.005	0.000333333	3.57143e-05	1.5e-05											0.205	0.00205
Torok et al 2004:															0.21	0.0021
Soil particle #1	0.00218	0.000217	3.68e-05	1.76e-05											0.215	0.00215
Soil particle #2	0.0021	0.00021	3.37e-05	7.47e-06											0.22	0.0022
Soil particle #3	0.00217	0.000315	7.44e-05	3.92e-05											0.225	0.00225
Soil particle #4	0.0021	0.000139	3.16e-05	1.59e-05											0.23	0.0023
Soil particle #5	0.00197	0.000104	2.64e-05	7.53e-06											0.235	0.00235
Soil particle #6	0.00199	0.000136	2.96e-05	1.06e-05											0.24	0.0024
Soil particle #7	0.00205	0.000113	3.68e-05	1.33e-05											0.245	0.00245
Soil particle #8	0.00213	0.000168	2.85e-05	2.23e-05											0.25	0.0025
Soil particle #9	0.00199	5.78e-05	2.66e-05	4.91e-06											0.255	0.00255
Soil particle #10	0.00198	5.43e-05	4.32e-05	1.64e-05											0.26	0.0026
Soil particle #11	0.00204	0.000137	2.46e-05	1.7e-05											0.265	0.00265
Soil particle #12	0.00205	9.98e-05	2.99e-05	2.08e-05											0.27	0.0027
Soil particle #1	0.00203	0.000106	3.6e-05	1.22e-05											0.275	0.00275
Soil particle #2	0.00204	0.000151	3.92e-05	1.22e-05											0.28	0.0028
Soil particle #3	0.00204	0.000201	3.38e-05	2.5e-05											0.285	0.00285
Soil particle #4	0.00206	0.000152	4.6e-05	2.05e-05											0.29	0.0029
Soil particle #5	0.00192	0.000193	3.58e-05	2.29e-05											0.295	0.00295
Soil particle #6	0.00203	0.000116	6.05e-05	1.54e-05											0.3	0.003
Soil particle #7	0.00206	0.000474	6.47e-05	5.59e-05
Soil particle #8	0.00205	0.000126	4.56e-05	1.82e-05
Soil particle #9	0.00216	0.000251	0.000104	5.6e-05
Soil particle #10	0.0021	0.000184	3.4e-05	1.97e-05
Soil particle #11	0.00203	0.000149	5.27e-05	2.27e-05
Soil particle #12	0.00208	0.000223	6.45e-05	3.73e-05
Kips et al 2007:
Particle #1	0.2523	0.0001	0.002631	4.1e-05
Particle #2	0.2481	0.0033	0.002756	5.7e-05
Particle #3	0.2535	0.0007	0.002674	9.4e-05
Esaka et al 2012:
Particle #1	0.114174	0.000608696	0.00313636	3.18182e-05
Particle #2	0.114	0.000521739	0.00311364	2.04545e-05
Particle #3	0.11287	0.000521739	0.00312273	3.40909e-05
Particle #4	0.114348	0.000608696	0.00313182	4.09091e-05
Particle #5	0.114	0.000565217	0.00313636	3.86364e-05
Particle #6	0.113826	0.000565217	0.00311364	2.72727e-05
Particle #7	0.113304	0.000608696	0.00311818	3.18182e-05
Particle #8	0.113739	0.000608696	0.00313636	3.40909e-05
Tenner et al 2016:
Avg. from X's	0.03143	n.r.	4.68e-05	n.r.
Avg. from non-X's	0.000176	n.r.	9.77e-08	n.r.
Kips et al 2019:
Avg. from low 235U	0.009	0.002	1e-06	1e-06
Avg. from inter. 235U	0.029	0.002	2e-05	1e-05
Avg. from high 235U	0.045	0.003	1e-06	1e-06
Erdman et al 2000; Data and uncertainties (level not specified) estimated from figures:
Invidiual particles of U100, U030, and U005 dispsersed onto a carbon planchet and analyzed using an IMS-6f
Torok et al 2004; Data and uncertainties (specified as 1 sigma) estimated from figures:
Individual particles derived from soil and dispersed onto a carbon planchet; analyzed using an IMS-6f
Kips et al 2007; Data and uncertainties (specified as 1 sigma) reported in table:
Invididual particles derived from CRM200 dispersed onto a carbon planchet and analyzed using an IMS-6f
Esaka et al 2012; Data and uncertainties (specified as 'expanded uncertainty') estimated from figures:
Individual particles from CRM100 dispersed onto a carbon planchet and analyzed using an IMS-6f
Tenner et al 2016; Data reported on figure (no uncertainty shown):
Individual particles of U030 and U002 on unknown substrate analyzed with IMS-1280
Kips et al 2019; Data and uncertainties (specified at 2 sgima level) reported in table:
Analyses made on a uranium fuel pellet using a NanoSIMS 50L
